# Supplementary material for: Nestin Modulates Airway Smooth Muscle Cell Migration by Affecting Spatial Rearrangement of Vimentin Network and Focal Adhesion Assembly
Source: Cells. 2022 Sep 29;11(19):3047. doi: 10.3390/cells11193047 (PMC9562664; doi:10.3390/cells11193047)
Supplement: Supplementary file 1 [file cells-11-03047-s001.zip]

Archive with 1 entries (1 files):
- cells-1943315-supplementary.pdf
